# Supplementary material for: Formation of artificial chromosomes in Caenorhabditis elegans and analyses of their segregation in mitosis, DNA sequence composition and holocentromere organization
Source: Nucleic Acids Res. 2021 Aug 20;49(16):9174–93. doi: 10.1093/nar/gkab690 (PMC8450109; doi:10.1093/nar/gkab690)
Supplement: gkab690_Supplemental_Files [file gkab690_supplemental_files.zip]

Archive with 4 entries (4 files):
- ACdenovo_Supplementary_Table&FigureLegends_20210722.pdf
- Table S1. Sequence information of the synthetic DNA fragments with different AT-contents.xlsx
- Table S2-7&9_Figure S1-6_20210722.pdf
- Table S8.The locations of the three full-length marker genes and partial components in the AC.xlsx
