# Supplementary material for: Formation of artificial chromosomes in Caenorhabditis elegans and analyses of their segregation in mitosis, DNA sequence composition and holocentromere organization
Source: Nucleic Acids Res. 2021 Aug 20;49(16):9174–93. doi: 10.1093/nar/gkab690 (PMC8450109; doi:10.1093/nar/gkab690)
Supplement: gkab690_Supplemental_Files [file gkab690_supplemental_files.zip › Table S1. Sequence information of the synthetic DNA fragments with different AT-contents.xlsx]

## Sheet: 工作表2
Name	Seqence
74-1	GGaattgtgagcgctcacaattTTCGTGCATTACTGCAATAAGCTGACAAGGGTTTAACATTGAATAACAAAACACTTTTAGTTTCAATAAAGAGCTAAGAAAAATACATGCATGGTATAAGAAAATTAAGAAACCAATAAAAAGACTTCTTCCTCACTTATTAGAAAACAAATGCAGAATAATAATTACTATATCGATACGTGAAACATATCCAATGGTTATTTAAAGTATTAAATGTTTATCACTTCTAGGGCTGTTTTCTGAATATAAACGCCAAGTTGAATTCGTATTTGAAACTACCATAAATGAATCTGGATCAAACGTGTTACATTTATTACGTAAATAGGGTCGACCAAGAACCACTAGATGTATCACTGTATAAATAATTGTCAATAAAC…
74-2	GGaattgtgagcgctcacaattGATAAAATGCGATAAATTGTGTATTGTGAGTCCTATTATCTCGACTTAAACTGTCTGATGTTATAACAAATACACAGTAGTTAATTGTTAATTGCTTATGTACTACTACGCTTTGTGGAGACCGATCCGACACGTGAAGGATATAAATGAAACTCATCACATCTACATTATTATATTATACATCAGAGTATAAATCGAACTTAACTTCTATTTTTAGATGCGTATGCTGCAAGTGTAAATATACCAAATCTAAAAATTATAATGGATTTTGTTTCAGGTATCTAAAAAGTAATTCTGATGCCGTGCTTTAATTCACTAAAGTGAGGATGTTGTCTTTATACGGGTTTGATACTTTTATTGTACCAAGCATCTTTATT…
74-3	GGaattgtgagcgctcacaattTTATGATACTGCTAAAAATTTCTCGGTTATTATTAACGTTTACACTCTAATTTCATTATAATCGTTTGTTATTCAAAGATTGATCAACATTGGAAAATATTTCACTTAAAGTAATATATACAATAGAGTTCGTATACCTATTAAACCTTTTTAATTTAAATTCAAACTAGTTAGAAATTTGTCTAGATTTTAGATTTTGTTACTAAAAAATGCACGTTTTATTTTTATAATCCATTGATGTTCTTAACATTATAAAATTTACAACTAGGTAATCTTTGTAGTAGATCCTAATGCAATGAGATTTTTTTTCTATAATCTTTGAGAGAAGAAAACGTCAGTCCAGATATCTTTGATGTTGTGATTGGAAGGATCTTTGG…
74-4	GGaattgtgagcgctcacaattAAATGCCGTATGAATTAATATGTAAACTTTATGCGAATTTACTATGATTTGTTTAATTTCGTTTAAAGGTACAATCAAATTTCTATTTATATGTTCAGCTAACTTTTACCCATCCCCCAAAATTTAGTAAGTTGTGAGATGTTATAGAAGTTCTTATTCATCTCATAGGACATCAAGTTTTACTTTAATAAAGCATTTCATTCGAGTATAACAAAAAAAACGCTTACTGAATTGTACAATTCTTTTATCTTAACTAAGATAGCTATCAATATTTAGTTTTTTAGCCTTGCAATAAATTTCTTATTTAGATTGTTACATATTGAGCTAGTGAATTAGTAATAAACATGACACGCTTTCAAACGTCACGAATATGTGAA…
74-5	GGaattgtgagcgctcacaattGAATACTTAGTCACTTTTCATATTCCGCGAAAATTCATACCGCTTATTCACTAAATTGCGAAATTTATACTGATATATGAATTTAAACTAAAGCAGGACTCTTAAAATTTGGAGTTGTTAATATTTAATATTCTAATCGGTTTTTTCGTGCACTACTGCAAGTAGTTGACAAGGGTTTGACATTGAGTAACAAAACAGTTTTAGGTTGAATAAAGTGCTAAGAAAAATACATGCTTGGTATAATAAAATTAAGAAACCAATATAAAGACTACATCCTCACTTAAATGAAAACAAACGCAGAATAATAATTACTTTTTTGATACGTGAAACATATCCCATGGTAATTTAAAGATTTGAAAATTTATCACTTCTAGGGC…
74-6	GGaattgtgagcgctcacaattTCTACGAACCATGTTATTTTGATACTTTGGCCATATTTCTGTTGTAGGAGTGAAATCACTTAATTTTGTGCCGTAGTTTTAATGAAAAATCTATGGACTTTGTTTAAGGTAACATTAAAAATCTAAACCTTTAAAAAGTGAAGATCCTAAGTATAGATTTTTATCTACGATTCAAGTTAAGTATAAGGCTACATGTTATTTTATTACATCTACACTACTCAAAGTAAATATAGGAAGTGTACGACCTAGCTTCAGGTGTTTCGCATCATCATGTATTCGTTAATTGTTAATTGATGACACATAAATAATATTATAGTCTCTCAAATTCAGCTCAATTATCTTGAGCGTTATGTCTTAAATAGCGTAAAATAGTATTG…
74-7	GGaattgtgagcgctcacaattAATATACAAGTCGATTGAATATGGGTTGGGGGTTTTAAATCATCGAAGACTCTACAATATCTTGAAGATTAAGTAGAGTATCCTATAGTTCAAAATAAAATTATTTCGAAAAGTAAGCTCTTATTGTCTTTTTTGCGAATGACTTAACACGTTAAGAATATGGAATTGATTCTATCGATAGTTATAAATCAAAAATTCGGAATGTTATTTAAAGAATAAATCTAACAGTGTATATCTCGATTACTTAATCATTTTTTGTACTGTGCGAAAGTTTGTACTGCTTATTCACTTAATTCCGAAACTTGTCCTGATATATGAATTTAAACTAAAGCGGGACTCTTGACATTTGGAGTTGTAAATATCTAATATTCTAATCG…
74-8	GGaattgtgagcgctcacaattTGACGAATAAGTGATTTAACGCTTTGAATACGACTATATACTTAAATTTGATTTCGCCCTGAGAACTGTAAACCTCAACATTTATAGATTATAAGATTAGCCGAAAATGTACGTGATAACGTCCGTTAACTGCTCCCAGAGTGTGGCTCTTTGTTTTGTTAAAATCCAACCTTTATCATAATTGATTTTTTCTACGAACCATGTTATTTTGATACTTTGGTCATATTTCTGTTGTAGGAGTGAATTCACTTAATTTTGTGCCATAATTTTAATGAAAAATCTATGCACTTTGTTTAAGGTATCATTAAAAATCTAAACCTTTAAATAGTGAAGATCCCAAGTATAGATTTTTATCTACGATTCAACTTAAGTATAAA…
74-9	GGaattgtgagcgctcacaattAGATCTTCTCCTGTGAATTTTAATCCTCATCAATTATAAAATATAAGATAAGCCAAAAAAGCACGTAATGACGTTCTTCAACTGTTCCCAAATTGTAACTTATTGTTTTGTGAAAATCAAAGTTATTTCTCGATTCTTTTTATGTACGTACCATATTCTTTTAATTCTTTGGTTATTTTTCTGAAGTAGGAGTGAATAAACTTTTGTTTACGTCTTATTATTAATGATATAGCTATGCACTTTGTATAGGGTACCAATAAATTTCATAATTTACAAATAGTGAAGATCCCGACAAAAGATTTATATTTGCGGTTCAACTTAAGCATAAACCTTGATGCTATTTATTTAGACCTACTTTGCACAAAGTAAATAAAGCA…
74-10	GGaattgtgagcgctcacaattTATCACTTCTAGGGCTGTTTTCTGAATATAAACGCCAAGTTGAATTCGTATTTGAAACTACCATAAATGAATCTGGATCAAACGTGTTACATTTATTACGTAAATAGGGTCGACCAAGAACCACTAGATGTATCACTGTATAAATAATTGTCAATAAACCATTGAGTTTAAAAAATAATATCAGTATTTTTAAGAGATCTCAATTAAATATGGATTACAGTATTTACACTATCTTGTGGTTACTCATAATTTAAAATTCAACTCATGTCAAGCCATTACCTCTTTGAAATGCCGTATGAAATAATATATATACTTTGTACGGATTTACTATGATTTGTTTAGAATCGATTAAAGATACAATCAAATTTCAATTTGTA…
62-1	GGaattgtgagcgctcacaattGATTGCTTTTCACTTAAAGTATTATGCACAACAGGGTACGTGTACCATATAAACCTATTATAATTTACCTCAGACTAGTTAGAAATGTGGCTAGATCTTAGCTTACGTTACTAAAGGGTCCACGTTTAGTTTTTAAAATCCATTGATCTTCTAAACATTACAAGATTCACAACCTGGTATACTTAGTGCTAGATCCTAATGCAGCGGGATTTTTTTTCTAAAGTCATTGAGAGAAGAAATCGTCAGACCAGATAGCTTTGATGTTCTGATCGGAAGGATCGTTGGCCCCCGATCCTTAGATTCTATACTCAGTTCTATAAATGAGTCATTGAATACGAGATCCATAGATTGATAAGGGATACAGAATATCCCTGGAT…
62-2	GGaattgtgagcgctcacaattCTCTCTTCATAAGCAGTCCGGTGTATCGAAAGTACAAGACTAGCCTTGCTAGTAACCGTGGACTAGGAGCCTAAGGTATCACTCAAGAAACAGACTCAGTAACATACGCTCTAGCTATTTGATTATCCTCTACGTCATATAGAGACCTATATTATCTGCATGTCTAACTTTAGAATTCACTTTAGTGCGCAGATTTGAGTCGAAATAAAATCTCCAGTACCCAAAACCACGGGCGCTCGGCACCTTGGCTAATCCTCGTACATATTGTTATAAATAATCAGTAGAAAATTTGTGTTAGAAGGTGGAGTGATCATAAATTAAAAACAATATTAATCGGAAGGAGTATTCAATGTGATGAAGTCGCAGGGTTAACATGG…
62-3	GGaattgtgagcgctcacaattTTCCCCCGAGTGATGTAACCAATTAGGACCATGTAAAACATTACTTATAAGTCATCTTTTAAATACAATTTTCCTGCTCAGTAGTACATGATTTTCGTTATTGCTAGCTAGTTTCATAAGTAATACCACTACTGCGACCCAAATGTACCCTTTCCACGAACACAAGGTTATCCGATCTTATATTATGATTCCGGAAAGGGGTTTGTAAATCGTACCCTAAACGATATTGAAAACTTAGGATGTACAAGCATAAGTATAATATATACGTGTTCCAGTTCTTATCCTATATCGAAAGTTCAATTATACATCGTACCAGTATATTCATGTCATCTAGGAAGAACGCGTAAGATAAATAATTCAATTAAGATTACGTTATG…
62-4	GGaattgtgagcgctcacaattCCCTTGAACACTACATGTATGAAACCATATTATGTATACACTAGGTCAACAATAGGATATAGTCTTGTAGTTAATATGTAGCCTGGTTGTATAAGTACAGTAGATCCTTCTTACACATTCTATTTATTAAATTAATTCTACAGTAAAACGATCATATGCAAATCCATAGTGACCGATAGACATACATTCACTCCGCTGCTCTGTAATAGGGACTAAAAAAGTGAAGATTATCATGTGTGCTCTGTTATGATCGAGTTCGATCAAAGCGTTATTACGAATAGTCGTTTATTTTCTCGAATTCCGAGCAATTAAGCGTAACAGTCCCAGTGAACTTACAAAACGTGATCGCAGTCCATGCAATCATACGCAAGAAGGAA…
62-5	GGaattgtgagcgctcacaattTTAGTACTCACGACACAATACTACCACAGCTTTGTTTCGCCAGAATGCTAGTCAGCATATAGAAGAGCTCAAAGCAGGTCAATTCGCATTGTCAGAGTTACATGAATGTTTGGTACTACCGACACGAACCTCAGTAAGCGTTCTTCCTACTAGAGGTCTGTGGCCGCGTGATCAAAAGTATGGTTTTCGTATTTGCTGCTTGTCTATACTTTCACAATCTTGACCTGCATGGTAAAAAGACACTTTTTATGGAGTTCGACAACGCAATAACGCGACGAATCTACATCATAACGAGTATAGTAAAAACAAAATTGCTGACGGCAGAAGCGACATAGAAATCTGTTAATTGTTATTTGCGAAAAACATCCGTCTCCAAG…
62-6	GGaattgtgagcgctcacaattTACCATTTTACTGTGAATATTACTTGAAGCTGTACTATTATTGCGGAGCAAAGATGTAGTACTGTTCTTATCATATTTGTATTGACAACAGTCGTCTTCACGGTTTCTTCAAACATTTAAAAATAAAGGCTTATTGTAGACAGAGGTACGCCCTTTTAGTGGCTGCGGTAAAATATCTTCGGATCCCTTTGTCTAACCAAATTAATCGAATTCTCTCATTTAAGACCTTAATATGTCATCATTAGTATTTAAATGCCACCTTGAAAATACCGCTTAAAAATGTCTATGATTGATCCACTAAAGTTGATTAAAATAATTGCTAAATCTGCGTGATAGGGTATTTAAAGTTTAATTTTGTATTGCAAGGTACTTCCGAT…
62-7	GGaattgtgagcgctcacaattGAGTTAAATCATACCTAATGTCACAAAAGTGATACAACGCCAATGAGTATTAGACTTTAGGTCGACTACAGTTCGGTAAGGGAGAAACTCTGCGGCATACTTTATTTTATATATGTAACGTGCCCAAGTGATGCTAAACAAGTCTTAGCTGGTTCCTGTGTTAGTTTAAGGCTAAACATAGAAGTTGATTGAACATGGGTTGGGGGCTTCAAATCATCGAAGACTCTATAGTATCTCGAACACCAAGTAGGGCAGCCTATAGTTTGAAACAGTACTATTTCAAAGGGGGAGCCCTTATGGTCTCTTTTACTGATGACTTAACACGTTAGGAACGTGAAATTGATTCCTTCGATGGTTATAAATCAAAAATTCAGAAT…
62-8	GGaattgtgagcgctcacaattGTCATAGAAGTTCTCGTTCATCCCGTGGGACATCAAGCTTTGCTTTAATAAAGCATTCCGTTCGAGTATAGCAGAAAAAACGCCTACTGAATTGTGCAATCCTTCTACCTTAACTAAGGTAGCTACCAATATTTAGTTTTTTAGCCTTGCGACAGACTTCCTACTTAGATTGCCACACATTGAGCTAGTGAATCAGTGATAAGCATGACGCGCTTTCAAGCGTCGCGAATATGTGAATTAAGGCTCCGGACAGGACTATATACTTGAATTTGATCTCGCCCCGACAACTGCAAACCTCAACATTTATAGATTATAAGATTAGCCGAAATTGCACGTGGTGACGTCCGTCGACTGCTCCCCGAGTGTGGCTCTTTGAT…
62-9	GGaattgtgagcgctcacaattTGTTAATTGGTAACACAAAAGTAATATTATAGTCCTTGAAATTCAGCTCAGTTAATTTGAGCGTAATGTCACAAATGGCGTAGAACAGCAATGAGTGTTTGACACTAAGTGGTGTTCAGTTCGGTAACGGAGAAACTATGCGGCATACTTAATTATACATTTGAAACACGCCCAAATGATACTAAACAAATCAAAGCAGATTCCCATGTTAGTTTAAGGATAAACATACAAGTCGATTGAAGATGGGTAGGGGGTTTTAATTCATCCAACACTCTACGGTATCTTCAAGAGCAAGTAGGGCACCCTGTAGTTCGAAATGAAATTATTTCGTAAGGCAAGCTCATATCGTCTTTTTTGCGGATGACTTAACACGTTAG…
62-10	GGaattgtgagcgctcacaattGTTCACCTATCTATTACCCATCCCCGAAGATTAAGTAGGTTGTGAGATGCAGGAGAAGTTCTCGATCTTCTCGTAGGACGTCAACCTTTTCTTTAATAAAGCATTCCATTCGAGTATGGCAGTAAGTACGCTTTCTGAATTGTGCTATTCTTCATCCTTATCAAAGTTTGCTATCAATAATTAGGATTATTGCCTTGCAATAGACTTCTTATTCACACTCCCTCATATTGAGCTACTCGATGGGTAATTAGCTTGACCCGCTCTGTAAGGTCGCGATTACGTGAGTTAGGGCTCTGAACTGGGCTGTATAGTCGAATCTGATTTCGCCCTGACAACTGCAAACCCCAACTTATTTAGATAACATGATTAGCCGAAGT…
50-1	GGaattgtgagcgctcacaattACACTAAGGTGGGATAACTCCGTAACTGACTACGCCTTTCTCTAGACCTTACTTGACCAGATACACTGTCTTTGACACGTTGATGGATTAGAGCAATCACATCCAAGACTGGCTATGCACGAAGCAACTCTTGAGTGTTAAAATGTTGTCTCCTGTATTCGGGATGCGGGTACTAGATGACTGCAGGGACTCCGACGTTAAGTACATTACCCTGTCATAGGCGGCGTTCAGGATCACGTTACCGCCATATGATGCGAGCATGACATCATCTCCGCTGTGCCCACCCCAGTAGTGATTATTCCTATAACCCTTCTGAGTGTCCGGAGGCGGAAATCCGCCACGAATGAGAATGTATTTCCCCGACAATCATAATGGGG…
50-2	GGaattgtgagcgctcacaattGTCCTAGTGCAATGGCGCTTTTTTACCCTCGTCCTCGAGAAGAGGGGACGCCAGTGCAGATATCTTTAATGTGGTAATTGGGAGGACTCTTGGCCCTCCGCCCTTAGGCAGTGCATACTCTTCCATAAACGGGCTGTTAGTTATGGCGTCCGAGGATTCAAAAAGGTGAGCGAACTCGGCCGATCCGGAGAGACGGGCTTCAAAGCTGCCTGACGACGGTTGCGCGTCCGTATCAAAATCCTCCTAATAAGCCCCCGTCACTGTTGGTTGAAGAGCCCAGGACGGGTTGGCCAGATGTGCGATTATATCGCTTAATGGCTCTTGGGCCGCGGTGCGTTACCTTGCAGGAATTGAGGCCGTCCGTTAATTTCCCTTGC…
50-3	GGaattgtgagcgctcacaattGCATAGTTCGAGGAGAAATATCCGGGGCCAAAGACAACCAGCATCTCGGGTCTTGCCCAACCCGCCTACATGCTGTTATAGCGAATCAGTGGAAACCCGGTGCCAGGCGATGGAATGTCCTTAACTCTGGCAGGAAATTAAAGGGAACGTATATACAACGCAAAGAAGCTGGAAAATTGGCGAGAGAATCTTCTTTCTGTCTATCGAAGAATGGGCATGGGGTGGCAACCGTCATGCTAGCGTGCGGGGTGCACTTGGTAACCATTTGGGACACCGGACACTCGCTGTTTTCGAAATTACCCTTTAAGCGCGGGTATTGAACCAGGCTTATGCCCAGCATCGTTGCAAGCAGACTCAAACTAGATATATTATGCCCG…
50-4	GGaattgtgagcgctcacaattGCATAGTTCGAGGAGAAATATCCGGGGCCAAAGACAACCAGCATCTCGGGTCTTGCCCAACCCGCCTACATGCTGTTATAGCGAATCAGTGGAAACCCGGTGCCAGGCGATGGAATGTCCTTAACTCTGGCAGGAAATTAAAGGGAACGTATATACAACGCAAAGAAGCTGGAAAATTGGCGAGAGAATCTTCTTTCTGTCTATCGAAGAATGGGCATGGGGTGGCAACCGTCATGCTAGCGTGCGGGGTGCACTTGGTAACCATTTGGGACACCGGACACTCGCTGTTTTCGAAATTACCCTTTAAGCGCGGGTATTGAACCAGGCTTATGCCCAGCATCGTTGCAAGCAGACTCAAACTAGATATATTATGCCCG…
50-5	GGaattgtgagcgctcacaattGCAATGCTGAAAGACCCGGACTAGAGTGGCGAGATCTATGGCGTGTGACCCGTTATGCTCCATTTCGGTCAGTGGGTCACAGCTAGTTGTGGATTGGATTGCCATTCTCCGAGTGTTTTAGCGTGACAGCCGCAGGGATCCCATAAAATGCAATCGTAGTCCACCTGATCGTACTTAGAAATGAGGGTCCGCTTTTGCCCACGCACCTGATCGCTCCTCGTTTGCTTTTAAGAACCGGACGAACCACAGAGCATAAGGAGAACCTCTAGCTGCTTTACAAAGTACTGGTTCCCTTTCCAGCGGGATGCTTTATCTAAACGCAATGAGAGAGGTATTCCTCAGGCCACATCGCTTCCTAGTTCCGCTGGGATCCATCG…
50-6	GGaattgtgagcgctcacaattTTACTCGGCGTGCTTGGTCTCTCGTATTTCTCCTGGAGATCAAGGAAATGTTTCATGTCCAAGCGAAAAGCCGCTCTACGGAATGGATCTACGTTACTGCCTGCATAAGGAGACCGGTGTAGCCAAGGACGAAAGCGACCCTAGGTTCTAACCGTCGACTTTGGCGGAAAGGTTTCACTCAGGAAGCAGACACTGATTGACACGGTTTAGCAGAACGTTTGAGGACTAGGTCAAATTGAGTGGTTTAATATCGGCATGTCTGGCTTTAAAATTCAGTATAGTGCGCTGATCGGAGACGAATTAAAAACACGAGTTCCCAAAACCAGGCGGGCTCGCCACGTCGGCTAATCCTGGTACATTATGTGAACAATGTTCTG…
50-7	GGaattgtgagcgctcacaattGATGCACTCGATCCCGAGGCCTGACCCGACATATCAGCTCAGACTAGAGCGGGGCTGTTGACGTTTGGGGTTGAAAAAATCTATTGTACCAATCGGCTTCAACGTGCTCCACGGCTGGCGCCTGAGGAGGGGCCCACACCGAGGAAGTAGACTGTTGCACGTTGGCGATGGCGGTAGCTAACTAAGTCGCCTGCCACAACAACAGTATCAAAGCCGTATAAAGGGAACATCCACACTTTAGTGAATCGAAGCGCGGCATCAGAATTTCCTTTTGGATACCTGATACAAAGCCCATCGTGGTCCTTAGACTTCGTGCACATACAGCTGCACCGCACGCATGTGGAATTAGAGGCGAAGTACGATTCCTAGACCGACGT…
50-8	GGaattgtgagcgctcacaattACTCTCCCATTAGTCGGCACAAGTGGATGTGTTGCGATTGCCCGCTAAGATATTCTAAGGCGTAACGCAGATGAATATTCTACAGAGTTGCCGTACGCGTTGAACACTTCACGGATGATAGGAATTTGCGTATAGAGCGGGTCATTGAAGGGTTATACACTCGTAGTTAACAACGGGCCCGGCTCTATCAGAACACGAGTGCCTTGAATAACATACTCATCACTAAACTTTCTCAACAGTCAATCGAGCAAGTCCATTACCAAGGAGTGCGATGCAGTTTTATTCTCTCGCCAGCACTGTAATAGGCACTAAAAGAGTGATGATAATCATGAGTGCTGAGCTAAGACGGCGTCGGTACATAGCGGTCTTACGGTCAG…
50-9	GGaattgtgagcgctcacaattTAGGTGTGGAATCACTTAGCTACGCGGCGAAGCCTTATGGCAAAACCGATGGGCAATGATTCGGGTAGCGCTAAAAGTCCATAGCACGTGCATCCCAACGTGGCGTGCGTACAGCTTGACCACCGCTTCACGCTAAGGTGCTGGCCACATGCTAAATTGATGCGCCTGCACTGCTCAAAGGATAATTACGAAGCGGGCGGCCTGGCGGGAGCACTACCCCATCGACGCGTACTCGAATACTGTTTATTGCTCACACATGAACAAATTAGTAGAGTGCCACTTTCAGCCCTCTTGTCGTCGGCGATGTGTGTAAAATGGCGTTGATGTGGATCGACTCTATAAAGGTATCTACTGATGCGTAGGGAGATCCGGAATCT…
50-10	GGaattgtgagcgctcacaattTCAGCTGGTTCCTGTGTTAGCTCGAGGCTAGGGATGACAGCTCTTTAAACATAGGCTGGGGGCGTCGAACGGTCGAGAAGCTCATAGTACCTCGGGTACCAACTTACTCAGGCTATTGCTTGAAGCTGTACTATTTCAGGGGGGGAGCGCTGATGGTCTCTTCTTCTGATGACTCAACTCGCAAGGGTCGTGAAGTCGGTTCCTTCAATGGTTAAAAATCAAAGGCTCACTGTGCAGACTGGAGCGCCCATCTAGCGGCTCGCGTCTCGAATGCTCGGTCCCCTTTGTCATTCCGGATAAATTCATACCCCTCATTCACTAGCTTGCGAAGTCTACATTGGTATATGAATCCGACCTAGAAGAGGGCACTTAAAATT…
38-1	GGaattgtgagcgctcacaattCATGCCCTTGTGAGATATAACGAGAGCCTGCCCGTCTAATGATCTCGCGGCGAAAGTCGGGGGGACAGCAGCGGCTGCAGACACTATACCGCAACAACACCAAGGTGAGATAGCCCCGTAGTCGACTACGCGTCCCTCTGGGCCTTACTTGGCCGGATACAGTGTCTTTGACACGTTTGCGGGCCACAGCAATCACATCCAAGGCTGGCTGTGCGCGAAGCAACTCTTGGGTGTTAGAATGTTGACCCCTGTACTTGGGATGCGGGCAGTAGATGAGCGCAGGGACTCCGGGGTCAAGTACACCACCCTCCCGTGGGGGGCGTTCCAGACCGCGTTACCACCATACCGTTCGAGCATGGCACCATCTCCGCCGTGCC…
38-2	GGaattgtgagcgctcacaattAGGTAGGCTGTTGCGCGCTGGGGGTAGCGCCGGCTAACGAAGGCGCCTGCTACGGCAGGAGCATCGAGCCCGTACAAAGGGAACACCCACACTCCGGTGGACCGAAGCGCGGCACCAGGGTTTCCTTTTGGATACCTGAAACAAGGCCCACCGTGGCCCTTAGACTTGGCACACTTACACCCGCAGCGCGCGCACGCGGAATTAGAGGCCAGGTTCGATCCCCACACCGACGTACGATGCAACTGTGTGGGTGCGGCGGGCCCCATTTATACGCTCCGCGCGCCGGACCGGCCTCCGCAAGGCGCGGCGGTGCACAAGCAAATGACAACTGACCGCCGTGTATTCGTTATGGCACCAGGCAGTTCGGGCCGGGACAA…
38-3	GGaattgtgagcgctcacaattCGACAGTCAATACCCCGGGCTCCTAACCTTTTCCACTCGCCTGGGCCGGCTTGGCCTCCCTGCCCGGAGATTCGCCGGACTGGTGCCGACGCGCGGGCATAGTCCCAGGGGGGTCACCCGGGGGCAGCGGCAGCCAACATCTCGGGTCCTGCCCGGCCGGTCCACGCGCTGATGCAGCGAATCGCCGAGGGCCCGGCGCCGCGCAACGGAACGTCCTTAGCTCCGGCAGGCAATTAAGGGGAACGCATGCATGGCGCAAAAAAACTGGGAAACCGGCGAGAGGACCTCCTCCCCGCCTATCGGAGAATGGCCACGCGGAGGCATGCGCCATGCTGGCGCGCGGGGCACTCTCGCTATCCATTTGGGCCACAGGACAC…
38-4	GGaattgtgagcgctcacaattTTACTCAGCCGGATACAGTGACTTTGACAGGTTTGCGGGCCACGGCAACCACTTGCACAGCTGCGTGCGGGGGGAGCAACTCTTGGGCGTTAGTATGTTGACCCCTGTACTAGGGATGCGGGCAGTAGATGTGGGCAGAGACACCCGGGTCAGGTACACGACCCTCCCGTGGGAGGTGTTCCAGACCGCCGTACCACCATACCGCTCGGGCATGGCACTATGTACGCCGTCCCCATTCTGGTAGCCATCATCCCTATCACGGCTTCGAGCGACTGGTGACGGATATCCCCCACGGACGGAGATCCTACTCACAGTCGGTCACATTGGGGTGCTCCTTGGCCCTTCCGCTTGGCCCGGTCTGTTGGGCCCCCGCGCCC…
38-5	GGaattgtgagcgctcacaattCACGGGTGGGACCATCGCTAGTAGGGATACTGGGGAGGCTCGCAGGCCTCCGCCTATAGGCGGTGCCTGCCCCTACGTAGAGCGGCTGCCAGTGTTACCCCGCGAGGATCCGAGAAGGCGAACCGGCCCGGTCGACCCGGGGGGACGGGCCTCAAAGCCGCGTGGCGACGGCTGTCGGCCCGTAACAGAACCCCCGCAGTGAGCTCCCGTGGGCCTCGATTGAACAGCCCTGGTGGGCCCCATCAGCGGCCCGAACACGTCGCTCTTCGGGTCCCGGGCCGAGGGGCGATGCCTTCCGGTAATCGAGGCCGTTCGTCGATTCTTGTTGCGTTCCTAGCGCCTACATTTGTCTCTTTGCCGGCTTATGTGGACAAGCA…
38-6	GGaattgtgagcgctcacaattGGTCCTGCCCGGCTGGTCCTCGGGCTAATGCAGCGAATTGCCGAGGGCCCGGCCCCGCGCAACGGAACGTCCTTAGCTCCGGCAGGCAATTAAGGGGAACGCAAGCATGGCGCAAAAAAACAGAGAAACGGGCGAATGGACCTGTTCCTGCCGTATCGGAGAACGGCCTCGCGGAGGCATGTGCCATGCTGGCGCGCGGGGCACTCCGGTTACCCATATGGTCCACAGGACACTCGTCGCTTCCGGGCTTGCCCTCTATGCGCCGGTCCCCAGCCGCGCTCATGCTCGGCACCGCCATAACCAGACCGGCACCAGATCTGTAAGGTCCGCCACGCAGACGAGGCCGGGCGGAGACCACCGAGCGATCTACCAGATCG…
38-7	GGaattgtgagcgctcacaattCTGTGAGCGGCGAAGGCCCTAACGGGAGATACGCGCCCACAACTCGGCGCGAATACGGGTCGTGGCAATGTTCGTCTGGGTGTGGTCTACACAATGCGGGCGGTGCGTCTGCTCTGGCCAGCCTCTGGTGGCTCGCATGATGGTGCAGCCGCTGGTGATCACTCGATGACCCCGGCTCCCCGTTGCAGCCACGGGGATTCTCGGGGAGCCAGCTGCGTCCGGTGTCGTGAGGACAGTGTAGTACTAGCAAGCGATAAGTCCCGAACTGGCTGTGGCCTAGCGAAGAGAGAACTTCACGACACGTGCTGTCCCACGCGCGTGGTACGTTTGGACGATACTGAATGGAGTCTGGTCAACCTTCACACCGGTCTAGAGTC…
38-8	GGaattgtgagcgctcacaattCCCGTCACACTCCATAACCGTCCGCAACTCACGGCTTGTCCTGGACCGGATTGCCATTCTCTCGGAGTATTGTGCAGGCCGGCGTGCGGGCCCCATGCAAACCTGTCATAGCTTACCTGACTCTACTTGGAAGTGTGGCTAGGTCTCTGCCCACGCGCCTAGTCGGCCCTCGCTCGCTTTTTAGGACCCGATGAACTGCGGGACGCTGCAAGAATCCCTACCTGCCTCACAAGGCGCTGGGTCCTACTCCAGCGGGGCCTTTTATCTAAACACGATGAGAGGAGCACTCGTCAGGCCACATAGCTTTCTTGTCCTGATCGGAACGACCGTTGGCGCCCGACCCCCCGGCTCCGTAGTGAGTTCCTCGTCCGAGCCAT…
38-9	GGaattgtgagcgctcacaattACCTCGCGCAGTAGCTCCCGAGTATGCCGGCATCTGATGTTGCCCGGGCCGGGTTAGTGTTGAGCTCACGGAACTTGCCGTATGAGTAGTGATTCGTAAGAGTTGTCGGTTAGCTCGTTCAGGTGATGGTCGCCCGCGCGACGTCAGAGCAGGAGGGCGGTCGTGACATTATCCGTGATTTTCTCACTACTATCAGTACTCACGGCCCGACTCCGCCGCAGCCACGTGTCGCCTGAAAGCCGGTCAGCGTTGGGGAGTGCTCTGGGCAGGGCAACTCGCGCAGTGAGGGTCACATGCCCGTTGGGCTCTTCCGACACGGACCCGAGTTGGCCAACGTCCCACCTGAGGTCTGTGCCCCGGTGGTGAGAAGTGCGCGT…
38-10	GGaattgtgagcgctcacaattATGTCGCGCGACCGGCCCCTGCTCAATTTTTGTGCTCAAGGGTTCTGGTCCGCCCGAGCGGCGCAGCCGATTAGGGCCATGTAGTACATTTGTTACAAGACTTCTTTCAGACACTTTCTCCCTGCCCAGTGGCGGATGGTAGCCGCTGTTGCCAGCCGGCGTGGAAGGTAGCAGCACCGGTGCGAGCCTAATGCGCCGTCTCCACGAACACAGGGCTGTCCGATCGCATAATAGGACCCCGCGACGGGGTTGGCAAGTGGCAGCCCAAACGATGCCGGGGGCTCGCGATGCACACGCTCTGGTGCAATACACGCGTGATCCGGCTGTTATCCTGCACCGGAACGTCAATCGTGCATCGGACCAGCGTGTTCGTGTCA…
24-1	GGaattgtgagcgctcacaattCGGGCCGGCGTGATCGTGCCATCACGGAGGCGGCCGTAGGGCGGATAGTTCAACGAGGATGTCGTCCTGCCAGTCTGCGCCGGGGCGTCACGCGCCATCCCTGAGCGGGCGGGCCGGCGAGACGCTGCCCCTGATCTCTCCGCCGCCGGTAGCGCTCACGGCGCAGTGCCAGCACAGCCCAGTCCCGCCGGGGCGCTGGTCAGCACACGAAAGGGCTTGAGGCAGGCCAATTCGCACCGCCGGGGCCGCCTGGGTGCTTAGCGCCACCGACGGGTGCGCTGGCATGCGCCCTCCCTGCCAGGGGCCTGCGGCCGCGTGGTCGAGGGTGCGGCTTTCGTATTTGCCGCCCGTGCTTGCTCTCACGGGCCCGACCTGCA…
24-2	GGaattgtgagcgctcacaattCGGGCGGCATGCTCACCATCAAGTTTCCTCTACAGCCAGACGACCAGGTGCGCTTCCGGGGAGCGCGGTGGAGACTCGCCCCCCCGCCGGCACTGCGACGGGCACTAGAGGGGCGGCGACAATCGCGAGTGCCGCGCTAAGGTGGTGTCGGGACAGAGCGGCCCTGCGGCCAGTCGTGTCCCTTCCCGAGCTCCGTCCGGTTGAGCGTGCCGCCCCCAGCGCACCCGCCCCTTATATACGCTCCGCCCGCCGGACCGGCCCCGCGATGGGGCGGCCGCGCACGAGCTCATGACGAGTGACGGGCGTGTACTCGTTTAGCCACCTCGCAGTGGGGGCCGGGAGAATGGGGGCCGCTACGCGCACTCTACCGCGACCAC…
24-3	GGaattgtgagcgctcacaattCCCCGGGGCGCTGCCCCAACCGTTCTCCGTCGGGTTCGCTACGGCCCCCGAGCGCCGCGTGCGCGAGACCAGGTTATGTGCGCACTGGGCCGCCAATAGGACGTGGCCTTGCGGCTGGCACGTAGCCCGGCCGCACTAGCACGGTAGAGCCTCCGCCGGCATCCCGCCTATCAAGTTGCTCCTACAGCAGGACGGTCACACGCGGGCCCGCAGTGCGCGGTAGGGACACGCCCGCCCGGCCGCTCTGCGGCGGGGACTAGAGAGGCGGCGGCCATCGCGAGTGCCCCGTCACGGTCGTGTTCGGTCAGGGCGCCCCCGCGAGCAGTCGTGTGCTTTCCCGAACTCCGTGCGGTTAAGCGTGGCGGCCCCGGCGGACC…
24-4	GGaattgtgagcgctcacaattCAGTGGTAAGCGAGGTTCGGGGCCACCCCTGCTCCCAACGGTCTTGCCCCTGCCGCACGAGTCACGGTGCGGGCTCGCCCCGCCAGGATGTCGCCCGACCAGGTGGAGGGTGCCCTTCCAGCTCTCGGACCGGGCCTGCGGAGGTGGGCGCACCGGGCGGGCGTGCGCATCATGTGCCCGGTCGCATGGCTGCGCGCCTCCAAGGAGGGGGGCGTGCGCCGACACGCCCGGCGCCGGCACGGGGCGTTCGGGTAGCTTCGGCGACATGGGCCGACGGGCTCCGGGCCTCCCTACCCACCAGCAGGTACCGTCGCGGAGCCAACCCGGACCAGCGCCATCTCACGCGCATCGCCGGGGGTAAGAGGGCCGGGGGTGAC…
24-5	GGaattgtgagcgctcacaattGGCACGTCCAGCCCCAGGACTCTCGTGGCTGCCCGCCGTTTATGCTTTGGGCGTGGGAACTGGTGCCCCGGCGTCCGGGGACCGTCCTACGCGCGATCGGCCCCGAGCGCAGCCACCGCGGTTTGCGGGTGCGCTGGGGGCGCCACGCTTAACCGGACGGAGCTCGGGAAGGGACACGACTGGCCGCGGGGCCGCTCTGTCCCGACACCACCATAACGCGGCACTCGCGATTGTCGCCGCCCCTCTAGTCCCCGTCGCAGAGCCGCCGGGCGGGCGAGTCCCCACCGCGCTCCGCGGGAGCGCACCTGGCCGTCCGGCTGTAGAGGAAACTTGATAGTGAGGATGCCGCCCGAGGCACTGCTGTGCTAGTGGGGCCG…
24-6	GGaattgtgagcgctcacaattGACGCGATGTCGGGCGCACCGCTCTCGCCTCAACGGCTGCTGCTCCCGCTGCGACCCAAGGCAGGCGGCGGTGGCCGCCTCTCGGAGGCGAGTCCTCCGCCCGTGGCTAACCGTGCCAGATCGCCTCCCAGACCCCCCACCCAGTTTAACCCGCCAGGCTATTGCGGCACAGGCCCCAATCCCACGCCGTGTGGCGCCAGCCGCCCCTGCCGAAGTTCTGTCCCCGGGCGTTCTGGTCCGCCCCGGCGGCGCTGCCGATAGGGGCCACCAAGTCCGCATGTTGCAGGACTCCTTACGGACTCCTTCTCCGTGGGGAGCGGCGGATCCTGGCGGGTGGCGCCAGCCGGCGTGGAAGCTAGCGGCGCCGGCGGGAGGGT…
24-7	GGaattgtgagcgctcacaattGCAAGTCCAGGCGGGGTGGCCCCGACGGGTTTTGCCGGTGGTTCAGGCGTACAATCCCCTGAAGTATGACTGAGAAAGTGGCACCCCTCGCCGCCTAGGATCGCCCACCGGCGTCCGCCGCACCTTCGATGCTCGCGCCCACCCTCCCATTAGCCGGCACAGGTGGATGTGTCGCGACTGCCCGCCGAGATATCCTGGGGCGCAGCGCGGACGGATGTCCCACGGGGTTGCCGCGCGCGCCGAGCGCTTCGCGGGCGACAGGAGCTTGCGTGCGGAGCGGGCCGTCGAAGGGTCGTGCGCTCGCAGTTAGCAGCGGGCCCGGCCCCACCAGGACACGAGTGCCTCGGGCGGCATGCTCATCACTAAGCTTTCTCAAC…
24-8	GGaattgtgagcgctcacaattGTACAACGTCCTGAGGAATGCCTGAGGGAGAGGCACCCCTCACCGCCTAGGACCGCCCACTACGGTCGGCCGCACCTTCGATCGCCGCGGCCGCCCTCGCATCGGCCGGCAGAGGTGGTTGTGTCGCGGCAGCCCAGCGTAACACCCCGGGGCGCTGCCCCGACGGATGTCCGACGGGATTGCTACGGGCCCCGAGCGCTGCGCGGGCGACACGAGGTTATGTGCGGACCGGGCCGCCAAAAGGTCGTGCCCTTGCGGCTAGCACGTAGCCCGGCCCCACTAGCACAGTAGTGCCTCGGGCGGCATCCCCTCTATCAAGTTCCCCCTACAGCTGGACGGTCAGGTGCGCTCCCGCAGAGCGCGGTGGGGACTCGCCC…
24-9	GGaattgtgagcgctcacaattGGTGATCGTGTCATCACGGAGGCGGCCGTAGGGCGGATAGTTCAAGGGGGATGTCGTCCTGCCAGTCCGCGCGAGGGCGTCTCGCGCCACCCCTGAGCGGGCGGGCCGCCGAGACGCTGCCCCTGATCTCTCCGCCGCTGCTAGCGCTCACGGCGCAGTGCCACCACAGCCCTGTCCCGCCGGGGCGCTGGTCAGCACACGGAAGGGCTCGAGGCAGGCCAATTCGCACCGCCGGGGTCGCGTGGGTGTTTGGCGCCACCGACGCGAGCCCCGGCAAGCGCCCTTCCTGCCAGGGGCCTGCGGCCGCGTGGTCAAGGGTGCGGCTTTCGTATTTGCCGCCCGTCCATGCTCTCACGACCCCGACCTGCACGGCGAGG…
24-10	GGaattgtgagcgctcacaattGGCGCCCGCGCCGACGCTTTCCTCCCCCAGAGGTTGAAGGGGGGGGATGCCGCCGCGTCGGGGTCCGCTACAAGGGTCACCCTGCCGTGCACGCCATGATCCTGAGAGCGCCGGCGGGCTGCGGGAACGAGACGCGCACTTCTCACCACCGGGGCCCAGACCCCAGGCGGGTCGCTGGCCAGCTCGGGTCCGAGTCGGAAGGGCCCAACGGGCATGCGACCCCCACTGCGCGTGTTGCCCTGGCCGGAGCACTCCCCAACGCTGACCGGCCTTCGGGCGACACGCGGCTGCGGCGGAGTCGGGCCGTGGGCGCTGATAGTAGCCGGGGAACCACCGGCAGTGTCACGACCGCCCTCCGGCTCTGACGTCGCGCGGGC…
